# Supplementary material for: ATP-sensitive potassium channels alter glycolytic flux to modulate cortical activity and sleep
Source: Proc Natl Acad Sci U S A. 2025 Feb 18;122(8):e2416578122. doi: 10.1073/pnas.2416578122 (PMC11874466; doi:10.1073/pnas.2416578122)
Supplement: Supplementary file 2 — Dataset S01 (XLSX) [file pnas.2416578122.sd01.xlsx]

## Sheet: Fig 1A
Kcnj11							Abcc8
Astro	Neurons	OPC	Oligos	Endo	Micro		Astro	Neurons	OPC	Oligos	Endo	Micro
0.360979	6.08291	1.48395	0.497536	0.1	0.480862		0.1	4.88574	0.1	0.2	0.1	0.123641
0.452282	5.8028	2.19172	1.12186	0.1	0.670832		0.1	6.21189	0.1	0.301497	0.1	0.210622
All data take from the brainrnaseq.org database					https://brainrnaseq.org/

## Sheet: Fig 1B
Using the portal.brain-map.org/atlases-and-data/bkp/abc-atlas from the Allen Brain Institute, we further explored the expression of Kcnj11 and Abcc8 on different subtypes of neurons, including glutamatergic, GABAergic, dopaminergic, or serotonergic neurons, as well as other cell types, including astrocytes, ependymal cells, OPCs, oligodendrocytes, immune cells, or pineal cells as previously descr…
https://portal.brain-map.org/atlases-and-data/bkp/abc-atlas

## Sheet: Fig 1C
Using the portal.brain-map.org/atlases-and-data/bkp/abc-atlas from the Allen Brain Institute, we further explored the expression of Kcnj11 and Abcc8 on different subtypes of neurons, including glutamatergic, GABAergic, dopaminergic, or serotonergic neurons, as well as other cell types, including astrocytes, ependymal cells, OPCs, oligodendrocytes, immune cells, or pineal cells as previously descr…
https://portal.brain-map.org/atlases-and-data/bkp/abc-atlas

## Sheet: Fig 2A
	WT	WT	WT	WT	WT	WT	WT	WT	WT		6.2-/-	6.2-/-	6.2-/-	6.2 -/-	6.2 -/-	6.2 -/-	6.2 -/-	6.2-/-
lactate	-0.44528	0.418482	-1.44863	-1.51027	-0.64972	-0.37363	-0.631	0.445633	0.443388		1.45122	1.67113	-1.70454	1.16292	-0.08317	0.608049	0.048293	0.597123
pyruvate	-0.18425	-2.35261	-1.71527	-1.81159	0.162277	0.492769	0.288957	0.401646	-0.14085		0.966698	0.514468	0.06099	0.82277	0.703111	0.760833	0.823163	0.206884
citrate	0.75122	1.39098	0.782732	-1.62057	-1.19319	-0.4866	0.633088	0.806365	0.759113		0.389333	1.16436	-1.88597	0.330709	-0.71281	-0.37756	-1.02991	0.298716
malate	1.13302	1.36412	0.781251	0.163724	-1.53606	-0.92015	0.416971	0.739613	0.526396		0.492652	1.20472	-2.14067	-0.07768	-1.00695	-0.68867	-0.49174	0.039443
fumarate	1.22598	1.27101	0.835417	0.37151	-1.32019	-0.93179	0.215317	0.571039	0.566497		0.609642	1.23349	-2.07369	-0.37015	-1.41298	-0.35124	-0.53144	0.091581
aspartate	0.916432	1.50312	0.892384	0.258407	-1.50546	-0.9547	0.205039	0.570327	0.362093		0.632282	1.00113	-2.32422	0.082402	-0.96904	-0.56145	-0.43543	0.326673
glutamate	1.17782	1.33789	0.810764	0.407901	-1.43281	-0.88083	0.353339	0.642248	0.652273		0.716321	0.824598	-2.29148	-0.45754	-0.81937	-0.59633	-0.68516	0.240364
glutamine	1.17615	1.31435	1.13134	0.566573	-1.03493	-0.34946	0.486541	0.506165	0.811134		0.521501	0.632361	-1.62647	-1.61587	-1.39233	-0.5917	-0.80797	0.272616
GABA	1.35159	1.50575	0.9349	0.493967	-1.07416	-0.65352	0.482813	0.543743	0.684977		0.525836	0.530645	-2.06048	-0.58329	-1.24859	-0.90288	-0.78996	0.258657
pyroglutamic acid	1.25321	1.39025	1.00337	0.665547	-1.03892	-0.40038	0.20049	0.493722	0.756052		0.467621	0.760547	-1.7088	-1.52821	-1.11007	-0.74913	-0.93551	0.480217
glycine	-1.21548	1.0636	-1.97398	0.263266	-0.8472	-0.85981	-1.10588	0.135214	0.570758		0.937378	1.35895	-1.08757	0.095237	0.130156	1.29789	0.526493	0.71097
alanine	0.76783	1.49098	-0.3286	-0.4528	-1.11507	-0.77138	-0.2413	0.786378	0.597693		0.837035	1.62037	-2.24617	0.585751	-0.9117	-0.15877	-0.63337	0.173104
creatinine	-0.49037	0.224596	-1.64512	0.508282	-0.19532	2.07061	0.636814	-0.54989	1.42456		-0.51796	-1.62915	0.83781	-0.77708	-1.014	0.431401	0.389696	0.295141
taurine	-0.44427	-0.17511	-0.26061	-0.3313	0.283301	-1.07108	0.737178	0.705436	1.49085		0.99788	0.314975	-0.55691	-2.66322	-0.11201	-0.33398	-0.14921	1.56809
glucose-1-phosphate	-1.449	0.108057	-0.06699	0.220715	0.02985	1.88175	-1.58186	-0.01945	-0.7658		-0.3941	-0.21685	-0.11103	2.24495	0.147346	1.11672	-0.68747	-0.45685
N-acetylaspartic acid	1.70385	0.684022	0.302	0.564826	-0.81868	-1.10477	2.03935	0.632157	0.630334		-0.1943	-0.25552	-0.79322	-0.55736	-0.28567	-1.17055	-1.67061	0.294137
myo-inositol	0.434777	-1.52439	-0.38009	0.575035	-0.5441	-0.60497	0.180843	1.74388	0.095687		0.4229	0.648352	0.307066	-1.17652	0.190943	-1.465	2.03214	-0.93654

## Sheet: Fig 2B
	WT										Kir6.2-/-
Glycolysis	12.394	9.96258	10.4113	10.5273	14.0642	14.3036	13.2788	13.626	12.9456		14.6051	13.9283	14.0357	15.0569	14.8129	14.8088	14.7355	13.6327
TCA cycle	25.3987	26.0878	26.0625	25.138	24.3541	24.4285	25.183	25.0664	25.108		24.5586	25.1945	24.3212	24.9172	24.333	24.484	24.4176	24.7385
Neurotransmitter	47.7613	48.7526	49.1133	49.2945	46.5789	46.5176	47.1157	46.623	47.1371		46.1781	46.0473	46.5963	44.9844	45.9526	45.6933	46.0041	46.8584
Amino Acid	14.446	15.197	14.4128	15.0402	15.0028	14.7503	14.4225	14.6845	14.8094		14.6582	14.8299	15.0468	15.0415	14.9015	15.0139	14.8428	14.7703

## Sheet: Fig 2C
	WT										6.2 -/-
	4468	4469	4471	4478	4482	4483	4484	4485	4506		1422	1424	1436	1437	1438	1439	1440	1452
m+0	66.5	94	85.9	87.1	62.1	57.9	60.5	59	65.9		51.9	57.6	63.3	53.7	55.2	54.5	53.7	61.5
m+3	29.9	6	14.1	12.9	36.2	31.2	35.7	31.2	31.5		42.2	33.4	30	39.2	35.7	38.9	36.1	36

## Sheet: Fig 2D
	WT										6.2 -/-
	4468	4469	4471	4478	4482	4483	4484	4485	4506		1422	1424	1436	1437	1438	1439	1440	1452
m+0	45.8	42.9	49.3	49.5	46.5	45.6	46.5	42.8	42.8		39.3	38.5	50.2	40.3	44.6	42.2	44.1	42.2
m+3	34.2	37.3	30	29.9	33.5	33.3	32.8	38	37.1		43.1	43.4	29.5	41.7	36.7	39.4	37	38.4

## Sheet: Fig 2E
	WT										6.2 -/-
	4468	4469	4471	4478	4482	4483	4484	4485	4506		1422	1424	1436	1437	1438	1439	1440	1452
m+0	19	16.5	18.9	28.4	26.7	23.9	19.5	18.8	19		20.5	17.4	29.4	20.7	24.8	23.5	26	20.8
m+	81	83.5	81.1	71.6	73.3	76.1	80.5	81.2	81		79.5	82.6	70.6	79.3	75.2	76.5	74	79.2

## Sheet: Fig 2F
	WT										6.2 -/-
	4468	4469	4471	4478	4482	4483	4484	4485	4506		1422	1424	1436	1437	1438	1439	1440	1452
m+0	20.6	20.4	22.2	24.1	31.2	29.5	24.8	23.3	23.3		23.1	20.5	34.3	27.2	31.5	27.1	27.9	25.3
m+	79.4	79.6	77.8	75.9	68.8	70.5	75.2	76.7	76.7		76.9	79.5	65.7	72.8	68.5	72.9	72.1	74.7

## Sheet: Fig 2G
	WT										6.2 -/-
	4468	4469	4471	4478	4482	4483	4484	4485	4506		1422	1424	1436	1437	1438	1439	1440	1452
m+0	21.1	20.1	22.6	25.3	32.6	30	24.2	22.8	23.7		23.9	20.8	35.2	26.3	30.3	29	28.1	25.8
m+	78.9	79.9	77.4	74.7	67.4	70	75.8	77.2	76.3		76.1	79.2	64.8	73.7	69.7	71	71.9	74.2

[truncated: 36 more sheets: Fig 2H, Fig 2I, Fig 2J, Fig 2K, Fig 2L, Fig 2M, Fig 2N, Fig 3A, Fig 3B, Fig 3C, Fig 3D, Fig 3E, Fig 3F, Fig 3G, Fig 3H, Fig 3I, Fig 3J, Fig 3K, Fig 3L, Fig 4A …]
